# Supplementary material for: Arctigenin attenuates diabetic kidney disease through the activation of PP2A in podocytes
Source: Nat Commun. 2019 Oct 4;10:4523. doi: 10.1038/s41467-019-12433-w (PMC6778111; doi:10.1038/s41467-019-12433-w)
Supplement: Supplementary file 3 — Source Data [file 41467_2019_12433_MOESM3_ESM.xlsx]

## Sheet: Figure 1
Figure 1b
	Weeks	-STZ+Vehicle						-STZ+ATG						STZ-Vehicle						STZ-ATG
	0	0.1	0.08	0.12	0.07	0.11	0.12	0.15	0.16	0.1	0.08	0.11	0.14	1.17	0.98	1.15	0.88	0.86	1.11	0.78	0.85	1.09	1.03	1.18	0.96
	1	0.06	0.08	0.12	0.11	0.08	0.09	0.06	0.16	0.14	0.08	0.09	0.14	1.24	0.98	1.25	0.78	0.92	1.08	0.88	0.92	0.78	0.99	1.12	1.02
	2	0.18	0.19	0.23	0.23	0.21	0.22	0.16	0.25	0.14	0.13	0.22	0.15	1.98	1.51	1.52	2.02	1.86	1.69	1.31	1.12	0.88	0.88	1.31	1.02
	3	0.07	0.11	0.14	0.14	0.12	0.14	0.15	0.09	0.14	0.16	0.08	0.1	2.12	1.96	1.73	1.78	1.88	1.52	0.53	0.58	0.95	0.85	0.61	0.49
	4	0.27	0.23	0.17	0.21	0.26	0.18	0.19	0.13	0.21	0.12	0.14	0.18	2.42	2.85	3.21	2.12	3.12	1.98	0.41	0.82	0.44	0.94	0.7	0.66
	5	0.12	0.11	0.17	0.16	0.11	0.17	0.15	0.21	0.16	0.19	0.17	0.19	3.52	3.95	3.12	2.61	2.22	2.75	0.23	0.43	0.59	0.2	0.21	0.58
	6	0.05	0.11	0.06	0.14	0.08	0.1	0.18	0.16	0.07	0.09	0.09	0.15	3.12	3.24	3.44	2.34	2.34	2.32	0.35	0.19	0.42	0.08	0.09	0.13
	7	0.13	0.18	0.19	0.13	0.12	0.21	0.17	0.19	0.11	0.09	0.12	0.15	3.32	2.68	3.12	2.48	3.58	2.76	0.32	0.09	0.54	0.08	0.06	0.06
	8	0.09	0.15	0.08	0.16	0.14	0.1	0.15	0.18	0.11	0.11	0.08	0.14	3.54	3.64	2.88	2.76	2.98	3.22	0.48	0.08	0.38	0.06	0.05	0.05
Figure 1d	glomerular area
		-STZ+Vehicle
	mouse 1	7021	7289	7214	6805	8415	7002	7110	7022	8263	7699	6899	7111	7005	6988	6891	6654	7452	7786	6954	7445	7112	7054	7263
	mouse 2	6789	7125	7001	7112	7200	6792	6122	7005	7220	6995	7002	6897	6648	7051	7534	6998	6544	7154	6681	6137	6589	7446	7215
	mouse 3	6894	5189	4844	6888	5364	5648	5631	5165	6948	6326	5465	5166	7338	7618	6153	6188	8015	4899	6810	7152	7315	7364	7615
	mouse 4	6654	9614	7153	6436	7534	7931	6812	6345	8536	7364	9431	6891	5764	6813	6348	7338	7925	7238	8025	5962	6158	7356	7334
	mouse 5	7445	7913	8436	6156	6843	8113	7463	7823	6618	8825	8715	6684	8159	7135	7534	7891	8124	9144	6483	6885	6794	5945	8446
	mouse 6	6848	7654	8454	5689	6845	6899	7154	6152	6843	5844	8456	5488	8466	7611	6581	6958	4668	5154	7337	6849	6154	5963	6254
		-STZ+ATG
	mouse 1	7056	7134	7216	8466	8992	9002	7128	7130	7020	9123	7011	6888	9456	9221	7456	7665	7812	9645	6689	7125	7356	7894	6948
	mouse 2	7002	6889	6321	6310	5501	5663	7121	6988	6541	5656	5963	6787	6894	6694	7051	5948	5256	6613	7501	7015	6218	6105	5669
	mouse 3	8425	6486	6954	5694	6648	6897	7835	7456	6437	8520	6153	8345	7955	9251	7356	6483	8143	8334	7433	7006	8106	8130	7467
	mouse 4	6894	4688	6954	6866	7446	7668	8620	7935	7364	8915	7346	8133	7611	7794	7816	8456	8621	7166	7468	7001	8451	8466	7111
	mouse 5	6978	6466	5116	6486	5846	7446	5669	5236	6849	8101	6012	6448	5548	5133	8468	6458	5894	5646	5156	6100	5897	6894	6349
	mouse 6	8886	9856	8962	7168	6954	9621	6423	7443	6958	8468	6954	7468	8016	9456	6201	8497	7989	6952	5977	6376	7164	7746	6736
		+STZ+Vehicle
	mouse 1	9545	12026	10124	9852	10012	8896	10445	9691	10045	10546	8896	10214	9825	9491	10202	9263	9915	11205	7891	8153	9053	9155	8891
	mouse 2	9532	10012	8445	9412	10110	8895	9321	11552	12503	9981	8915	9010	9850	9153	10063	9815	8916	7736	8916	7369	13205	11050	11690
	mouse 3	9655	13613	12001	9864	8943	9632	9486	11050	8988	9135	8736	8948	10510	12346	9848	9534	8663	13501	12131	8815	7368	11513	13204
	mouse 4	8913	12369	9684	10225	7106	8946	9100	13210	8946	10118	9107	13220	9666	9665	9153	9852	7666	6849	9144	6328	8433	7631	7413
	mouse 5	8156	9155	12033	10153	9156	11055	9552	9655	9663	10026	10015	9667	9523	8601	9204	9665	7354	9222	8011	7135	7534	7230	7105
	mouse 6	8944	9658	11513	10337	11125	11336	9153	8146	9199	11004	9589	9848	8965	10666	10228	8664	11533	13216	9844	9991	10534	11105	9364
		+STZ+ATG
	mouse 1	8545	9566	9546	10536	8546	9651	8124	9009	8418	8325	10026	9954	8458	11228	9421	9665	7415	8414	7789	7125	9965	9845	8115
	mouse 2	6335	7214	7886	6356	6995	6335	7749	7248	7111	7005	7482	6211	8612	7254	7464	6598	6966	6994	5947	8611	6643	6473	9844
	mouse 3	8433	8446	8266	8845	8416	9125	8962	7736	8113	9335	8155	7356	7764	8133	10005	6698	9153	7648	9445	9110	8997	7649	9400
	mouse 4	8799	9112	8466	7694	9155	8946	8876	8361	8246	11025	7988	9854	9841	6668	7786	7135	7223	8640	8041	7346	8001	8342	8106
	mouse 5	6994	6997	6122	6984	7015	6864	6346	8468	7466	6384	7115	5799	7110	7320	7135	6834	6348	6108	8153	8344	7367	6948	7238
	mouse 6	8464	6684	7116	7336	8161	8001	8556	6984	7943	7413	7369	6994	6548	7554	6559	8756	6995	6547	7523	7125	6794	7138	7319
	mesangial matrix
		-STZ+Vehicle
	mouse 1	27.7	25.1	25.8	32.7	29	26.5	19.3	23.3	26.1	28.4	25.8	25	28.1	28.4	25.5	26.3	28.6	21.5	26.8	31.5	25.8	26.4	29.5	24.5	25.5	28.8	26.7	31.5	30.8	29.9
	mouse 2	29.1	22.8	34	26.4	35.9	36.1	36.1	27.1	30.9	30	33.2	29.9	25.6	33.5	24.6	28.9	30.5	26.6	33.3	28.6	27.2	24.6	26.8	31.8	28.6	29.5	33.5	26.8	26.7	29.4
	mouse 3	25	22.5	28.6	26.6	22.7	28.9	31.2	24.6	24.8	26.4	23.5	25.8	29.2	24.2	22.5	28.6	26.5	24.6	23.3	27.6	24.7	26.4	25.6	26.1	26.9	29.1	28.7	28.6
	mouse 4	28.9	33	30.8	32.5	29.5	31.5	32.5	28.6	29.4	33.1	32.4	27.6	29.7	36.2	28.9	31.4	28.4	25.8	27.9	29.4	29.1	30.4	35.5	29.6	34.4	31.6	29.8	34.1	29.3	32.2	36.1	28.6
	mouse 5	24.5	31.5	32.8	34.6	24.9	28.9	29.1	36.1	37.5	33.1	29.5	34.2	36.6	35.1	28.2	30.1	29.6	26.5	31.5	37.2	23.8	28.6	26.5	24.8	32.5	31.5	24.5	35.5
	mouse 6	32.2	26.6	34.1	27.6	28.6	23.5	29.6	33.5	20.5	22.3	28.9	22.5	26.9	23.5	30.8	24.5	28.6	23.5	29.6	27.6	25.6	26.6	31.5	21.2	26.4	22.5	26.5
		-STZ+ATG
	mouse 1	28.4	35.6	29.4	36.4	34.1	29.4	33.5	28.4	34.8	27.8	31.5	35.1	32.4	38.1	35.2	33.6	24.6	31.5	36.2	39.4	34.1	34.6	23.5	33.9	26.9	28.7
	mouse 2	28.1	27	28.1	25.8	24	26.4	31.4	27.1	28.4	26	34.1	31.4	34.7	24.9	23.2	21.5	22.5	23.5	29.6	24.4	30.1	28.5	26.4	21.1	26.5
	mouse 3	31.2	36.4	38.4	33.5	31.5	35.4	28.6	29.4	29.5	39.4	33.5	32.9	28.9	34.6	34.6	33.3	28.9	26.9	36.1	34.6	29.6	29.7	32.1	31.8	34.5	29.9	29.4
	mouse 4	21.4	31.2	32.6	32.1	36.4	25.6	25.6	26.6	30.1	28.4	29.5	27.6	30.8	35.6	25.4	30.4	28.6	34.1	23.6	24.1	26.1	22.4	26.1	24.6	23.3	20.4
	mouse 5	31.1	25.5	32.5	28.1	29.2	31.4	24.6	29.6	30.6	22.4	26.4	24.8	28.4	19.5	26.4	21.5	24.7	27.4	28.9	26.4	22.7	31.4	29.6	24.6	22.7	24.6	25.4	27.6	29.8
	mouse 6	26.6	23.1	19.8	22.4	26.8	35.4	22.6	19.6	18.6	25.6	24.6	27.6	23.7	24.5	31.5	24.8	26.7	27.7	26.8	26.6	24.4	22.5	27.1	21.5	26.4	31.6	28.4	24.8
		+STZ+Vehicle
	mouse 1	33.7	31.1	31.7	16.1	27	31.1	26	41.8	33.7	31.4	42.7	19.4	36.8	25	29.2	34.6	43.6	40.6	44.6	36.8	36.7	40.6	31.6	31.6	39.8	42.4	45	37.8	41.1
	mouse 2	37.2	36.5	38.5	44.6	44.5	42.8	41.3	46.5	36.1	38.6	34.7	41.4	35.8	39.5	38.5	41.1	42.9	35.6	46.5	33.8	46.5	34.5	33.6	39.7	46.2	44.1
	mouse 3	55.8	48.1	54.6	57.1	56.1	52.8	52.3	47.6	44.6	40.8	50.5	54.1	45.2	61.2	58.2	47.5	48.6	43.8	47.1	42.8	45.4	48.5
	mouse 4	40.1	39	40.1	37.8	36	38.4	43.4	39.1	40.4	38	41.5	43.4	46.7	36.9	39.6	34.5	36.4	41.1	35.6	34.6	42.1	40.1	34.6	39.8
	mouse 5	45.1	52.9	55.1	50.6	46.3	56.1	48.6	47.7	46.8	43.1	40.6	52.6	55.1	50.8	52.6	53.4	42.6	50.1	43.9	49.6	42.7	50.5	49.4	42.8
	mouse 6	42.8	35.1	42.1	39.7	43.1	37	36.3	39.1	23.1	24.8	39.1	38.1	33.1	46.2	26	30.4	29.6	28.6	29.6	26.5	41.5	36.7	34.7	33.4	29.5
		+STZ+ATG
	mouse 1	23.1	24	29.5	35.8	21.1	19	26	21.7	20	22.9	23.9	17.7	33.3	24.4	26.1	27	32.5	38.8	24.1	22	29	24.7	25	30.9	31.9	25.7	41.3
	mouse 2	40	31.7	26	35.8	28.1	27	30.3	34	27.4	37.1	30.8	42	34.4	33.9	44.1	34.3	35.1	38.9	38	32	37	48.6	42.6	46.3	39.7
	mouse 3	31.8	32.3	40.3	33.1	27.6	31.4	32.1	36.2	30.5	27.5	31.5	26.5	32.1	29.8	32.5	30.3	31.6	36.8	35.5	30.5	33.4	38.1	40.5
	mouse 4	24.3	32.3	25.1	19.6	23.4	24.1	28.2	22.5	19.5	23.5	18.5	24.1	21.8	22.5	27.1	26.5	24.9	29.4	23.6	24.4	26.1	24.8	29.4	26.4
	mouse 5	32.1	31.1	33.2	35.6	39.5	38.8	35.3	36.5	32.6	35.1	31.4	32.8	30.8	34.5	23.6	28.5	27.5	34.4	26	27.2	28.1	19.4	31.5	29.1	24.1
	mouse 6	19.2	24.6	33.6	30.6	34.6	28.6	29.4	26.5	24.5	25.6	26.6	23.6	16.5	17.4	24.1	22.6	18.6	19.9	16.7	21.8	24.8

## Sheet: Figure 2
Figure 2b	FPW
		-STZ+Vehicle
	mouse 1	159	355	264	211	237	199	261
	mouse 2	239	246	195	226	360	218	266
	mouse 3	237	168	148	218	344
	mouse 4	364	182	249	349	168	189	246
	mouse 5	168	285	264	256	249
		-STZ+ATG
	mouse 1	255	344	168	149	256	291
	mouse 2	361	299	268	300	192	285	146
	mouse 3	191	364	249	284	261	330	165
	mouse 4	225	381	235	264	198	202	261
	mouse 5	281	264	291	226	231	261	205
		+STZ+Vehicle
	mouse 1	998	895	698	796	1006	1655
	mouse 2	426	768	366	395	466	988	795
	mouse 3	1002	1660	1342	461	866	915
	mouse 4	664	553	492	883	435	998	721	658
	mouse 5	881	924	765	776	821	922	689	702
		+STZ+ATG
	mouse 1	433	346	644	531	382	498	334
	mouse 2	468	428	245	168	356	492	405
	mouse 3	364	295	729	615	316	422	358	406
	mouse 4	255	261	364	268	422	368
	mouse 5	451	399	365	461	461	388
Figure 2d	WT-1
		-STZ+Vehicle
	mouse 1	14	15	12	14	11	10	12	13	11	11	10	12	13	15	12	14	11	12	12	13	13	15	10	16
	mouse 2	15	11	12	12	13	14	12	13	14	10	11	11	12
	mouse 3	11	14	13	12	15	11	9	14	11	15	10	10	12	12	13	9	11	10	11	11	15	18
	mouse 4	13	12	9	18	14	21	15	13	11	16	15	12	13	14	9	12	15	14	9	17
	mouse 5	17	9	11	14	13	11	12	18	17	11	18	16	11	10	15	9	11	9
		-STZ+ATG
	mouse 1	11	12	15	10	10	12	13	12	14	12	11	12	13	10	12	13	12	14	10	11	12	10	11	15
	mouse 2	12	15	14	12	13	14	12	11	12	13	10	16	14	13	12	11	12	10	14	13
	mouse 3	13	11	13	14	8	12	13	17	15	11	13	10	10	14	9	15	15
	mouse 4	11	9	14	11	21	13	18	15	12	9	9	16	17	11	13	14	11	12	14	11	12	18
	mouse 5	14	11	13	9	12	11	15	17	9	14	18	9	15	11	13	15	13	18	19	13	16	14	12	8
		+STZ+Vehicle
	mouse 1	10	10	11	10	8	9	8	9	10	11	12	10	10	9	8	10	8	10	10	11	13	9	9	8
	mouse 2	10	9	11	8	11	10	10	11	13	9	9	8	9	10
	mouse 3	9	8	13	6	9	9	11	8	12	10	9	9	9	7	12	6	18	15	15	7	8	7	12	10	8	7	13	14	8	10	10
	mouse 4	8	7	9	9	11	12	9	9	9	11	8	10	8	6	9	10	11	14	6	9	10	11
	mouse 5	12	11	10	11	9	9	10	7	11	14	13	10	9	6	8	11	12	9	7	9	9	9	7
		+STZ+ATG
	mouse 1	12	13	15	16	12	11	12	13	10	10	14	12	15	11	11	12	11	10	12	13	15	13	14	11	12
	mouse 2	15	12	13	14	14	14	11	13	15	10	10	14	13	12	14	10	10	15
	mouse 3	10	11	11	12	11	10	10	9	11.5	9	11.5	15.5	11.5	9.5	11.5	13.5	11.5	12.5
	mouse 4	12.5	15	10	11	12	8	10	15.5	12.5	11.5	10.5	10.5	13.5	11.5	13.5	13.5
	mouse 5	14.5	12	11	9	11	12	13	12.5	15.5	13.5	12.5	14.5	10

## Sheet: Figure 3
Figure 3c
	ATG
	0um	1um	3.3um	10um
Expt 1	1.0376	1.53384	1.45865	2.88723
Expt2	0.962411	1.50377	1.69926	2.60152
Figure 3d
	Vehicle			ATG
NG	1.13402	0.889699	0.987427	1.8344	1.5738	1.68781
HG	0.791971	0.791971	0.612802	1.44349	1.50864	1.37834
Figure 3e
	Vehicle			ATG
Control	0.884276	1.19081	0.924946	1.43785	2.07953	1.67509
STZ	0.569457	0.476065	0.628203	1.46195	1.28044	1.77225
Figure 3f
	Vehicle					ATG
db/m	0.919326	0.808483	1.05434	1.046	1.17185	1.50188	1.59522	1.48604	1.87191	1.51521
db/db	0.685139	0.718475	0.673471	0.595964	0.609299	1.78107	1.30103	1.25019	1.25519	1.01767

## Sheet: Figure 4 WB
Figure 4a
								Figure 4c					Figure 4d
Figure 4b

## Sheet: Figure 5 WB
	Figure 5a
	Figure 5b
	Figure 5c
	Figure 5d

## Sheet: Figure 5
Figure 5e	EV	WT	T335A
	0.621712	0.539155	0.929622
	0.58568	0.701439	0.845752
	0.637259	0.691497	0.917473
Figure 5f	EV	WT	T335A
	33	36	25
	36	35	26
	32	38	29
	25	34	20
	36	39	24
	29	33	26
	34	28	28
		29	21

## Sheet: Figure 6
Figure 6b
	Weeks	WT-STZ							Pod-PP2A-STZ								WT+STZ								Pod-PP2A+STZ
	0	0.0241096	0.0164129	0.0210627	0.0152127	0.0307889			0.0274086	0.0236227	0.0195685	0.0573411	0.0588724	0.119508	0.0668812	0.0558386	0.0212217	0.024117	0.0256602	0.0414685	0.0377951	0.0107175	0.0264026	0.0358068	0.034595	0.0455672	0.0540828	0.0630066	0.0359456	0.0630066	0.0458206
	4	0.0128226	0.00887615	0.00737404	0.0324453	0.0202458	0.0120684	0.0128033	0.0185734	0.0184314	0.0142346	0.0232674	0.0140873	0.00866285	0.0139893	0.0210689	0.0738748	0.0717435	0.146599	0.0878064	0.296115	0.332896	0.140257	0.0324535	1.06893	0.687678	0.650774	0.413815	0.327399	0.925517
	8	0.0269345	0.0113704	0.0211341	0.0161986	0.0214977			0.019554	0.129458	0.0248686	0.0216639	0.0227744	0.0260364			0.0595407	0.13674	0.0515483	0.723704	0.203788	0.0739282	0.0578682	0.277138	1.43629	0.65	0.462124	0.42995	1.96576	1.14158	0.833628
Figure 6d	glomerular area
		WT-STZ
	mouse 1	6221	6254	6354	6012	5588	6125	6054	5879	6548	6845	5994	7524	6451	5897	6634	5984	6122	5798	6154	6224	6348	5991	6001
	mouse 2	5894	6872	6112	5637	6984	5792	5889	5145	6112	5898	6244	6455	6015	6105	5894	6453	6344	6615	5798	5984	6115
	mouse 3	6648	5894	6115	5669	5944	6579	6915	6354	7012	5598	6188	7225	6155	5867	7664	6886	6001	6335	6788	5689	6531	6114
	mouse 4	7333	5899	6122	6334	5696	7998	6445	5966	5779	6155	6244	6864	5891	5691	6348	6634	7336	5698	5594	6115
	mouse 5	6951	6615	5974	6486	6115	5567	5155	6115	6221	6018	6116	6206	6225	5846	6115	6331	6110	6051	5678
	mouse 6	6115	6225	5986	7107	6225	5994	6235	6222	5689	6988	6451	6256	6111	6435	6100	6211	6044	5799	6110	6008
		Pod-PP2A-STZ
	mouse 1	5998	6225	6412	5954	5962	7541	6023	5981	6235	6658	6254	8542	5984	6225	5589	6115	7151	6899	6115	6354	6664	7001	6015
	mouse 2	6001	6211	6154	5886	6224	5561	6225	6354	5987	6485	6154	6233	7211	6364	6110	5795	7715	6455	5891	6354	6153
	mouse 3	6135	6615	6015	6891	7523	7015	6615	6315	6615	5991	6254	6334	5981	5944	6225	7153	5664	6051	6244	7334
	mouse 4	5568	7664	6115	5777	6654	5889	6555	5712	6215	7115	5988	6223	6331	6441	5994	7512	5879	5776	5254	7554	5115
	mouse 5	6789	5556	6111	5998	7011	5694	5679	7666	5446	6115	6844	6234	6111	5889	6334	6845	6111	5776	5668	7125	7112
	mouse 6	6894	6111	5867	7122	5564	6894	5466	5988	6245	6511	5589	6466	6334	5798	5661	6101	6458	5666	5844	5814
		WT+STZ
	mouse 1	8854	8015	9025	10595	8985	9562	9843	8862	9896	8564	11258	8862	9642	8264	8224	8311	7015	9446	8884	7665	6984	6664
	mouse 2	7952	8691	7658	8156	8965	8532	8961	8848	8648	7155	6845	9948	10112	7594	8456	7965	10002	9664
	mouse 3	9984	8994	9022	9345	8861	9155	9664	8446	8116	9055	9155	9647	9717	8546	9344	9456	9984	7899	7579	9115
	mouse 4	8997	6698	9663	8864	9001	9100	9446	8345	9355	9334	9064	9334	9644	7556	7984	9448	7668	8664	7777	8634	8846
	mouse 5	9471	9504	9604	9262	8838	9375	9304	9129	9798	10095	9244	10774	9701	9147	9884	9234	9372	9048	9404	9474
	mouse 6	9556	9783	9970	9512	9520	11099	9581	9539	9793	10216	9812	10002	9542	9783	9147	9673	10709	10457	9673	9912	6889
		Pod-PP2A+STZ
	mouse 1	12544	11568	10598	14532	12546	12656	13576	14455	15668	14726	13582	12635	15634	12225	12335	16698	19981	18866	17995	12556	16664
	mouse 2	15669	13548	14582	12256	13568	17526	11556	16334	9558	18899	17668	16984	15556	16641	13355	13345	16543	12211	11221	10225	18446	17746
	mouse 3	12217	11227	11255	11578	14446	16554	11897	14435	10349	16446	14566	13554	12664	13334	12111	13444	13770	10132	11115	13444
	mouse 4	14455	13466	15564	13334	13465	16456	14331	13333	12446	18888	17766	15446	14664	13997	14665	15001	16666	17665	17664	16445	16114
	mouse 5	13671	13781	13542	14663	13781	13550	13791	13778	13245	14544	14007	13812	13667	13991	13656	13767	13600	13355	13666	13564	14456	13881
	mouse 6	12508	11669	12679	14249	12639	13216	13497	12516	13550	12218	14912	12516	13296	11918	11878	11965	10669	13100	12538	11319	10638	10318
	mesangial matrix
		WT-STZ
	mouse 1	33.6	36.4	40.2	30.5	35.6	38.4	40.2	31.5	36.3	31.5	34.2	31.1	32.4	31.5	33.2	25.5	22.8	26.4	30.1	29.8
	mouse 2	34.5	31.2	38.9	34.6	39.4	38.4	36.4	36.5	28.9	33.4	36.2	27.5	31.1	29.9	27.5	30.1	36.8	39.5	34.6	36.8	35.5
	mouse 3	31	32.1	35.5	34.6	33.4	29.5	33.1	34.6	38.6	38.4	34.5	31.2	32.1	30.1	26.5	32.5	39.5	34.5	36.5	31.5
	mouse 4	38.8	36.7	37.6	35.7	34.6	39.6	33.1	36.6	37.8	39.5	40.1	36.8	41.1	34.5	31.1	36.4	33.3	31.2	32.8	.1.7	35.4	32.8	33.6
	mouse 5	42.2	43.2	44.4	36.5	29.8	33.5	36.5	37.5	32.5	38.8	39.4	36.9	34.5	36.8	40.1	35.8	38.5	37.9	36.7
	mouse 6	38.8	39.1	37.8	42.1	40.5	38.5	36.4	37.5	29.5	27.5	36.9	34.5	35.5	38.7	37.7	37.1	35.6	37.7	36.9	35.9	39.4	38.5
		Pod-PP2A-STZ
	mouse 1	34.5	32.2	39.4	30.5	35.9	36.3	33.2	31.6	34.6	32.6	34.8	39.8	37.6	38.1	41.1	33.5	36.5	37.7	39.1	35.4	33.1
	mouse 2	33.1	31.5	32.8	34.2	32.1	31.8	34.6	35.4	33.4	35.5	31.5	32.5	33.3	31.7	37.1	36.4	35.1	32.2	34.4	33.8	35.1	33.6
	mouse 3	33.4	32.2	35.4	33.1	31.2	28.4	31.5	34.6	32.5	34.6	31.6	30.1	33.4	36.1	30.1	29.8	34.4	34.5
	mouse 4	33.1	27.8	35.1	47.3	31.4	35.5	31.4	34.1	40.3	36.2	37.8	44.3	33.5	31.4	34.5	36.4	31.2	33.4	31.5
	mouse 5	34.1	41.2	42.4	34.5	27.8	31.5	34.5	35.5	30.5	36.8	37.4	34.9	32.5	34.8	38.1	33.8	36.5	35.9	34.7
	mouse 6	35.6	38.4	42.2	32.5	37.6	40.4	33.8	33.5	38.3	33.5	36.2	33.1	34.4	33.5	35.2	27.5	34.8	28.4	32.1
		WT+STZ
	mouse 1	41.1	35.8	43.1	55.3	39.4	43.5	39.4	37.2	48.3	44.2	45.8	52.3	41.5	39.4	44.4	43.5	46.5	49.1	41.5	42.3	43.1
	mouse 2	44.5	42.5	38.4	41.5	46.4	38.4	36.4	39.1	44.4	46.1	43.2	42.1	35.5	51.1	34.6	51.1	33.5	55.4
	mouse 3	45.8	43.7	44.6	42.7	41.6	46.6	40.1	43.6	44.8	46.5	47.1	43.8	48.1	41.5	38.1	43.4	40.3	33.8	34.6	33.6	49.4	44.6	46.5
	mouse 4	41.1	48.2	49.4	41.5	34.8	38.5	41.5	42.5	37.5	43.8	44.4	41.9	39.5	41.8	45.1	40.8	43.5	36.4	49.8	48.5	32.4
	mouse 5	36.5	45.1	40.1	36.6	51.1	49.5	44.4	38.7	35.5	46.5	42.9	46.5	48.5	34.6	43.7	44.4	51.5	38.6	46.4	41.8
	mouse 6	45.6	41.1	44.6	39.8	46.6	45.6	39.2	44.6	41.1	42.1	42.6	38.5	43.1	40.5	34.5	34.5	37.4	42.1	41.7
		Pod-PP2A+STZ
	mouse 1	51.6	49.6	58.7	62.5	50.4	48.2	59.4	59.9	54.6	61.2	40.5	56.2	46.2	48.2	51.5	58.1	35.6	61.5	48.6	55.6	41.5
	mouse 2	48.9	46.9	55.6	54.6	56.2	58.6	56.4	41.1	42.5	52.2	61.5	44.5	61.1	58.9	55.6	58.9	60.1	61.5	44.5
	mouse 3	48.8	44.5	50.4	60.1	46.5	55.2	44.6	48.3	51.5	50.5	49.5	58.5	45.6	46.4	49.8	55.1	47.1	46.4
	mouse 4	5.8	49.8	46.6	55.4	48.9	56.1	57.1	48.8	48.6	48.6	44.5	61.1	54.7	54.7	48.5	51.1	51	45.6	48.8
	mouse 5	58.5	41.5	46.5	55.6	46.4	52.3	58.1	51.5	52.6	44.6	51.1	44.6	46.2	45.5	39.5	39.5	42.4	47.1	46.7
	mouse 6	46.5	45.5	51.2	46.6	51.1	46.9	48.6	44.6	48.5	47.1	51.5	44.6	54.1	45.5	51.1	46.1	45.5	52.1	53.6	48.8	50.5

## Sheet: Figure 7
Figure 7b
FPW
	WT-STZ
mouse 1	211	310	205	298	366	345	210
mouse 2	452	264	295	345	382	255	294
mouse 3	291	311	354	292	254	267	304
mouse 4	291	281	361	385	267	291	234
mouse 5	268	239	334	318	405	195	218	295	267	300
	Pod-PP2A-STZ
mouse 1	381	195	256	294	316	364	328
mouse 2	209	295	264	238	338	308	269	249	306	334
mouse 3	337	416	415	309	269	295
mouse 4	208	316	395	200	264	292	266
mouse 5	311	409	199	266	318	364
	WT+STZ
mouse 1	445	615	236	367	483	694	569
mouse 2	869	644	361	956	465	511	594
mouse 3	349	819	436	395	492	739	682	496
mouse 4	366	536	469	591	561	496
mouse 5	513	643	816	937	566	648	519
	Pod-PP2A+STZ
mouse 1	1055	1352	1634	1955	1846
mouse 2	648	911	644	336	688
mouse 3	1125	1635	1526	1381	236	336	346
mouse 4	798	765	495	465
mouse 5	605	595	739	566	995
Figure 7b
Wt-1
	WT-STZ
mouse 1	13	12	15	15	11	12	11	12	12	12	13	15	11	11	14	12
mouse 2	15	11	15	11	14	13	15	12	14	14	15	14	11	11	15	13	15	15
mouse 3	13	17	10	12	8	18	13	12	16	11	9	13	10	10
mouse 4	17	9	16	14	10	12	9	8	16	16	16	17	12	12	15	15
mouse 5	15	17	12	13	11	12	12	13	14	12	15	12	11	11
	Pod-PP2A-STZ
mouse 1	12	15	13	13	14	16	10	14	11	15	11	13	12	11	13	10
mouse 2	14	12	12	12	14	13	13	15	12	11	11	12	12	15	11	10	13	12	14	14	11
mouse 3	12	16	10	10	16	17	13	9	13	14	10	11	9	13
mouse 4	8	16	10	13	13	12	12	10	9	12	9	9	12	15
mouse 5	12	15	11	12	13	15	14	11	12	12	13	12	11	13	11	10	12
	WT+STZ
mouse 1	10	9	12	11	10	9	12	10	11	10	9	10	11	11	12	9
mouse 2	8	9	12	9	8	10	9	11	12	11	10	12
mouse 3	10	8	6	13	10	12	8	8	13	7	10	14	11	12
mouse 4	9	10	6	10	6	6	7	9	8	10	10	13	9	10
mouse 5	10	8	9	11	12	8	10	11	10	10	9	8	9	9	11	10	11	8
	Pod-PP2A+STZ
mouse 1	8	9	4	9	5	6	7	7	8	6	6	9	5	5	6	6
mouse 2	5	6	8	8	6	8	7	5	6	7	6	8	7
mouse 3	5	7	8	4	6	9	4	10	5	8	9	6	7	10
mouse 4	6	4	2	8	9	8	4	5	8	9	6	6	7	6	5	6
mouse 5	6	7	5	9	8	6	8	7	6	9	4	8	6	7	6	8

## Sheet: Figure 8
Figure 8b	UACR
		week 0		week 8
	mouse 1	DMSO	ATG	DMSO	ATG
	mouse 2	0.560723	0.915284	1.02356	1.72484
	mouse 3	0.905329	0.455189	1.52834	0.60136
	mouse 4	0.668386	0.638021	0.68426	0.634072
	mouse 5	0.415514	0.792511	1.31446	1.10783
	mouse 6	0.710152	0.683452	0.833532	0.985673
Figure 8e	WT-1
		DMSO
	mouse 1	6	4	5	6	5	7	4	8	5	4	6	5	5
	mouse 2	4	6	5	7	5	6	4	6	5	7	5
	mouse 3	4	7	5	8	6	4	2	5	7	6	4	5
	mouse 4	7	8	6	8	6	5	5	6	7	6	6	7	5	8	7	5
	mouse 5	7	6	5	7	3	7	7	6	4	5	7
		ATG
	mouse 1	5	6	7	4	5	4	4	8	5	4	5
	mouse 2	7	5	8	6	4	8	5	8	7	4	4	7	8	6
	mouse 3	6	5	6	5	6	6	4	7	3	5	6	4	5
	mouse 4	4	6	7	7	5	6	7	5	7	5	6	7	5	8	6
	mouse 5	6	7	8	9	5	6	6	7	6	5	6	6

## Sheet: S. Fig. 1
S. Fig. 1a
	-STZ+Vehicle
mouse 1	19.8	22.2	20.5	19.8	36.2	26.5	19.8	33.6	34.1	26.9	24.1	20.2	19.5	20.6	21.1	22.2	20.6	25.3
mouse 2	20.1	21.4	22.5	19.8	20.5	21.6	16.5	19.8	17.4	20.2	22.8	23.8	18.6	19.6	21.8	15.6	19.8	21.5	16.4	16.8
mouse 3	19.8	22.1	21	18.6	16.2	21.1	17.1	18.6	15.6	16.4	18.9	20.1	22.1	17.7	14.7	21.1	20.8	20.7	15.4	16.4
mouse 4	26.4	30.1	32.1	24.5	29.6	31.1	33.5	28.6	27.9	24.6	26.6	28.9	24.4	26.4	21.5	28.9	26.7	27.6	32.1	31.7	26.4
mouse 5	32.1	25.4	35.1	23.4	31.5	24.6	22.8	27.7	26.4	25.6	21.7	27.4	23.1	23.5	29.8	26.4
mouse 6	21.2	23.4	19.7	17.9	21.1	20.5	21.6	22.8	25.6	18.9	19.4	21.7	26.4	21.5	22.9	21.6	23.5	17.9	21.7	21.9	18.9
	-STZ+ATG
mouse 1	21.5	20.5	19.8	18.6	22.2	19.8	16.5	21.2	19.9	17.8	22.2	21.5	23	18.8	19.3	22.8	16.5	18.7
mouse 2	15.5	23.2	18.6	19.6	20.1	21	18.8	19.1	21.1	20.5	23.5	15.4	18.4	14.6	18.8	16.6	19.1	18.4
mouse 3	22	31.5	23.5	30.8	23.5	26.4	26.2	23.5	24.6	30.4	32.1	26.4	26.4	30.5	23.4	24.7	27.1	26.5	31.4	29.8	29.1
mouse 4	21.1	25.4	26	19.6	17.5	16.5	17.4	19.1	16.4	17.5	21.1	21.1	20.1	18.1	16.4	16.4	17.1	19.4	16.1	15.4
mouse 5	21.2	26.1	21.2	29.8	29.2	24.6	23.4	27.6	30.1	25.6	26.1	24.7	24.4	24.3	23.4	26.4	22.6	27.6	19.5
mouse 6	22.4	16.7	17.6	21.5	26.1	16.7	17.8	20.7	21.6	22.1	19.8	19.7	24.6	18.7	22.6	16.7	15.9	25.4	22.3	21.7
	+STZ+Vehicle
mouse 1	30.4	31.5	33.5	41.1	33.4	38.5	31.1	45.1	36.6	37.8	34.4	34.8	41.1	31.1	38.5	30.2	33.4	32.5	42.5	45.1	36.4
mouse 2	34	35.6	37.7	38.1	42.5	33	31.5	43.1	41.5	43.1	33.5	34.6	28.9	41.1	31.1	35.6	36.4	37.5
mouse 3	40.5	31.5	36.5	34.8	37.8	38.2	41.1	39.5	46.2	29.4	31.1	36.5	40.1	46.1	41.1	29.8	33.1	27.8	33.4	36.5
mouse 4	26.8	26.4	30.7	27.9	24.1	29.4	26.7	23.3	21.6	27.6	25.9	29.7	20.1	30.8	31.6	21.6	26.4	27.4	21.5	30.1	27.7
mouse 5	24.1	24.3	21.1	25.7	29.7	26.7	31.1	29.8	26.4	24.1	29.4	31.7	24.6	25.4	27.7	26.6	24.1	27.3	24.7	22.1	27.4	28.4
mouse 6	33.2	36.5	27.6	34.5	26.7	46.5	40.1	27.4	33.1	29.4	27.4	26.7	26.7	31.7	37.1	28.4	23.6	31.1	35.4
	+STZ+ATG
mouse 1	28.4	21.1	18.6	25.8	21.5	21.3	20.2	29.5	26.4	25	27.4	26.6	28.5	24.4	28.5	25.1	21.3	22.1	24.4	18.9
mouse 2	25.6	35.4	33.1	28.6	31.2	31.5	29.5	41.1	23.5	33.2	22.2	34.5	31.1	28.4	27.4	26.4	33.1	27.4	35.4	31.1
mouse 3	24.4	23.4	25.6	19.8	22.8	17.9	24.5	17.6	20.1	21.4	20.7	21.7	21.4	22.4	30.1	23.4	20.1	17.6	24.6	23.1	24.4
mouse 4	23.4	30.1	25.6	33.2	25.1	24.1	25.1	25.6	23.4	29.4	34.6	32.2	31.1	29.4	22.4	26.7	24.6	25.4	31.1	26.4	28.9	31.1
mouse 5	31.2	31.2	25.6	34.6	25.7	41.1	39.2	27.4	31.5	28.6	24.6	25.8	29.1	27.7	25.5	26.4	27.6	28.8	30.7	35.4	36.1
mouse 6	24.5	22.5	26.4	18.9	21.1	22.8	28.9	26.4	18.8	21.5	22.4	24.7	27.1	18.9	20.8	19.8	17.8	24.3	23.6	26.4	21.6	22.6

[truncated: 3 more sheets: S. Fig. 2, S. Fig. 4, S. Fig. 7 WB]
